# Supplementary material for: Genome sequence of the entomopathogenic Serratia entomophila isolate 626 and characterisation of the species specific itaconate degradation pathway
Source: BMC Genomics. 2022 Oct 27;23:728. doi: 10.1186/s12864-022-08938-2 (PMC9615192; doi:10.1186/s12864-022-08938-2)
Supplement: Supplementary file 1 — Additional file 1. COG breakdown of Serratia entomophila 626 in comparison to the 5 selected Serratia species from Genbank. No. denotes number of COGs per isolate; % the percentage of the genome made up by this category. [file 12864_2022_8938_MOESM1_ESM.xlsx]

## Sheet: Sheet1
COG category	Verbose Descriptor	S. entomophila 626		S. proteamaculans 336X		S. grimesii BXF1		S. marcescens DB11		S. ficaria NBRC 102596		S. nematodiphila DZ0503SBS1
		No.	%	No.	%	No.	%	No.	%	No.	%	No.	%
A	RNA processing and modification	0	0	1	0.02	1	0.02	1	0.02	1	0	1	0.02
B	Chromatin structure and dynamics	0	0	0	0	1	0.02	1	0.02	0	0	1	0.02
C	Energy production and conversion	237	4.48	275	4.63	260	4.9	253	4.69	259	5	248	4.48
D	Cell cycle control, cell division, chromosome partitioning	46	0.87	48	0.81	47	0.89	50	0.93	47	1	48	0.87
E	Amino acid transport and metabolism	470	8.89	503	8.48	486	9.15	482	8.94	492	9	490	8.85
F	Nucleotide transport and metabolism	104	1.97	112	1.89	116	2.18	101	1.87	108	2	104	1.88
G	Carbohydrate transport and metabolism	394	7.45	478	8.05	450	8.47	431	8	488	9	431	7.78
H	Coenzyme transport and metabolism	222	4.2	218	3.67	223	4.2	229	4.25	242	5	245	4.42
I	Lipid transport and metabolism	174	3.29	173	2.91	164	3.09	176	3.27	175	3	172	3.11
J	Translation, ribosomal structure and biogenesis	279	5.28	282	4.75	282	5.31	279	5.18	270	5	282	5.09
K	Transcription	433	8.19	489	8.24	478	9	477	8.85	460	9	484	8.74
L	Replication, recombination and repair	128	2.42	174	2.93	140	2.64	131	2.43	135	3	135	2.44
M	Cell wall/membrane/envelope biogenesis	285	5.39	306	5.16	296	5.57	289	5.36	277	5	286	5.16
N	Cell motility	114	2.16	126	2.12	90	1.69	118	2.19	102	2	126	2.27
O	Posttranslational modification, protein turnover, chaperones	167	3.16	179	3.02	189	3.56	182	3.38	174	3	183	3.3
P	Inorganic ion transport and metabolism	302	5.71	318	5.36	317	5.97	317	5.88	307	6	313	5.65
Q	Secondary metabolites biosynthesis, transport and catabolism	125	2.36	133	2.24	135	2.54	146	2.71	138	3	141	2.55
R	General function prediction only	420	7.94	429	7.23	438	8.25	451	8.37	457	9	466	8.41
S	Function unknown	255	4.82	279	4.7	253	4.76	273	5.07	260	5	280	5.06
T	Signal transduction mechanisms	221	4.18	248	4.18	225	4.24	236	4.38	234	4	237	4.28
U	Intracellular trafficking, secretion, and vesicular transport	89	1.68	108	1.82	57	1.07	72	1.34	88	2	85	1.53
V	Defence mechanisms	113	2.14	124	2.09	116	2.18	111	2.06	110	2	126	2.27
W	Extracellular structures	35	0.66	48	0.81	23	0.43	33	0.61	26	0	37	0.67
X	phage-derived proteins	69	1.3	132	2.22	34	0.64	49	0.91	32	1	71	1.28
not defined	No COG category assigned	607	11.48	752	12.67	489	9.21	501	9.3	457	9	547	9.88
Total		5289		5935		5310		5389		5339		5539
